# Supplementary material for: Mucosal TLR5 activation controls healthspan and longevity
Source: Nat Commun. 2024 Jan 2;15:46. doi: 10.1038/s41467-023-44263-2 (PMC10761998; doi:10.1038/s41467-023-44263-2)
Supplement: Supplementary file 6 — Source data [file 41467_2023_44263_MOESM6_ESM.xlsx]

## Sheet: Fig. 1a and b
Fig. 1a	Kaplan-Meier survival graphs for female mice								Fig. 1b	Kaplan-Meier survival graphs for male mice
		Female									Male
	Days following immunization	Ctrl	FP							Days following immunization	Ctrl	FP
	694	1								701	1
	694									701
	694									701
	694									701
	694									701
	694									701
	694									701
	694									701
	694									701
	694									701
	694									701
	694									701
	694									701
	694									701
	694									701
	694									701
	694									701
	694									701
	694									701
	694									701
	694									701
	694									701
	694									701
	694									701
	694									701
	715		1							701
	715									706
	715									706	1
	715									706
	715									706
	715									706
	715									706
	715									706
	715									706
	715									706
	715									706
	715									706
	715									706
	715									706
	715									706
	715									706
	715									706
	715									706
	715									706
	715									706
	715									706
	715									706
	715									706
	715									706
	722	1								706
	722									706
	722									706
	722									708
	722									708
	722									708	1
	722									708	1
	722									708
	722									708
	722									708
	722									708
	722									708
	722									708
	722									708
	722									708
	722									708
	722									708
	722									708
	722									708
	722									708
	722									708
	722									708
	722									708
	722									708
	729									708
	729		1							708
	729	1								708
	729									708
	729									708
	729									736		1
	729									736
	729									736
	729									736	1
	729									736
	729									736
	729									736
	729									736
	729									736
	729									736
	729									736
	729									736
	729									736
	729									736
	729									736
	729									736
	729									736
	729									736
	734	1								736
	734									736
	734									736
	734									736
	734									736
	734									736
	734									736
	734									736
	734									740
	734									740
	734									740
	734									740	1
	734									740
	734									740
	734									740
	734									740
	734									740
	734									740
	734									740
	734									740
	734									740
	734									740
	734									740
	743	1								740
	743									740
	743									740
	743									740
	743									740
	743									740
	743									740
	743									740
	743									740
	743									740
	743									746		1
	743									746
	743									746
	743									746
	743									746
	743									746
	743									746
	743									746
	743									746
	743									746
	743									746
	743									746
	743									746
	755	1								746
	755									746
	755									746
	755									746
	755									746
	755									746
	755									746
	755									746
	755									746
	755									746
	755									746
	755									746
	755									753		1
	755									753
	755									753
	755									753
	755									753
	755									753
	755									753
	755									753
	755									753
	755									753
	755									753
	771									753
	771	1								753
	771	1								753
	771									753
	771									753
	771									753
	771									753
	771									753
	771									753
	771									753
	771									753
	771									753
	771									753
	771									757		1
	771									757
	771									757
	771									757
	771									757
	771									757
	771									757
	771									757
	771									757
	771									757
	799	1								757
	799									757
	799									757
	799									757
	799									757
	799									757
	799									757
	799									757
	799									757
	799									757
	799									757
	799									757
	799									757
	799									764		1
	799									764
	799									764
	799									764	1
	799									764
	799									764
	799									764
	799									764
	799									764
	799									764
	809		1							764
	809									764
	809									764
	809									764
	809									764
	809									764
	809									764
	809									764
	809									764
	809									764
	809									764
	809									764
	809									777
	809									777
	809									777
	809									777	1
	809									777	1
	809									777
	809									777
	809									777
	809									777
	809									777
	819		1							777
	819									777
	819									777
	819									777
	819									777
	819									777
	819									777
	819									777
	819									777
	819									777
	819									777
	819									785		1
	819									785
	819									785
	819									785
	819									785	1
	819									785
	819									785
	819									785
	819									785
	819									785
	827	1	1							785
	827									785
	827									785
	827									785
	827									785
	827									785
	827									785
	827									785
	827									785
	827									785
	827									785
	827									788
	827									788
	827									788
	827									788
	827									788	1
	827									788	1
	827									788
	827									788
	827									788
	838	1								788
	838									788
	838									788
	838									788
	838									788
	838									788
	838									788
	838									788
	838									788
	838									788
	838									788
	838									796		1
	838									796
	838									796
	838									796
	838									796
	838									796
	838									796
	838									796
	838									796
	839		1							796
	839									796
	839									796
	839									796
	839									796
	839									796
	839									796
	839									796
	839									796
	839									796
	839									796
	839									802		1
	839									802
	839									802
	839									802
	839									802
	839									802
	839									802
	839									802
	854		1							802
	854									802
	854									802
	854									802
	854									802
	854									802
	854									802
	854									802
	854									802
	854									802
	854									802
	854									832		1
	854									832
	854									832
	854									832
	854	1								832
	854	1								832
	854	1								832
	862	1	1							832
	862	1								832
	862									832
	862									832
	862									832
	862									832
	862									832
	862									832
	862									832
	862									832
	862									832
	862									832
	862									862		1
	862									862
	862									862
	862									862
	862									862
	893		1							862
	893									862
	893									862
	893									862
	893									862
	893									862
	893									862
	893									862
	893									862
	893									862
	893									862
	893									862
	893									862
	893									883
	893									883	1
	893									883
	900	1								883
	900									883
	900									883
	900									883
	900									883
	900									883
	900									883
	900									883
	900									883
	900									883
	900									883
	900									883
	900									883
	900									883
	900									921		1
	900									921
	928	1								921	1
	928	1								921
	928									921
	928									921
	928									921
	928									921
	928									921
	928									921
	928									921
	928									921
	928									921
	928									921
	928									921
	928									921
	928									941
	928									941
	936		1							941
	936									941	1
	936									941
	936									941
	936									941
	936									941
	936									941
	936									941
	936									941
	936									941
	936									941
	936									941
	936									941
	936									942		1
	936									942
	946		1							942
	946		1							942
	946		1							942
	946									942
	946									942
	946									942
	946									942
	946									942
	946									942
	946									942
	946									942
	946									942
	947		1							942
	947									954		1
	947									954
	947									954
	947									954	1
	947									954
	947									954
	947									954
	947									954
	947									954
	947									954
	947									954
	956	1	1							954
	956	1								954
	956									954
	956									961
	956									961
	956									961
	956									961	1
	956									961
	956									961
	956									961
	956									961
	991		1							961
	991									961
	991									961
	991									961
	991									961
	991									982		1
	991									982		1
	991									982
	991									982
	991									982
	1005									982
	1005									982
	1005									982
	1005									982
	1005									982
	1005	1								982
	1005									982
	1005									982
	1005									984
	1010									984
	1010									984	1
	1010									984
	1010									984
	1010									984
	1010									984
	1010	1								984
	1010									984
	1010									984
	1033									984
	1033									996
	1033									996
	1033									996
	1033									996	1
	1033									996
	1033		1							996
	1033									996
	1033									996
	1065									996
	1065									996
	1065									996
	1065		1							1003
	1065									1003
	1065									1003
	1065									1003
	1065									1003	1
	1073									1003
	1073									1003
	1073									1003
	1073		1							1003
	1073									1003
	1073									1003
	1073									1005
	1079	1	1							1005
	1079									1005
	1079									1005
	1079									1005
	1079									1005	1
	1079									1005
	1081									1005
	1081									1005
	1081									1005
	1081									1005
	1081	1								1010
	1093		1							1010
	1093									1010
	1093									1010
	1093									1010
	1093									1010
	1100		1							1010	1
	1100									1010
	1100									1010
	1100			Survival analysis of Kaplan-Meier method						1010
	1186		1	Log-rank (Mantel-Cox) test						1010
	1186			Mean lifespan		P value	0.0071			1019		1
	1186									1019		1
	1205		1	Wang-Allison test						1019
	1205			Median lifespan		P value	0.0465			1019
	1228		1	Maximal lifespan			0.1895			1019
										1019
										1019
										1019
										1019
										1019
										1019
										1032		1
										1032
										1032
										1032
										1032
										1032
										1032
										1032
										1032
										1037		1
										1037
										1037
										1037
										1037	1
										1037
										1037
										1037
										1051		1
										1051
										1051
										1051
										1051	1
										1051
										1051
										1060
										1060
										1060
										1060
										1060	1
										1060
										1067		1
										1067
										1067
										1067
										1067
										1067
										1074
										1074
										1074
										1074
										1074	1
										1130		1
										1130		1
										1130
										1130
										1130			Survival analysis of Kaplan-Meier method
										1163		1	Log-rank (Mantel-Cox) test
										1163			Mean lifespan			P value	0.0342
										1163
										1193		1	Wang-Allison test
										1193			Median lifespan			P value	0.5973
										1228		1	Maximal lifespan				0.1906

## Sheet: Fig. 1C to 1m
Fig. 1c	Score of hair status						Fig. 1d	Bone mineral density of the Femur and spine													Fig. 1e	Total area of tube formation							Fig. 1f	Weight of thymus							Fig. 1g	Number of thymocytes
	Hair Status							Bone Mineral Density (Femur)				Bone Mineral Density (Spine)										Tube formation								Weight of Thymus								Number of Thymocytes
	25 months							Y	O-Ctrl	O-FP		Y	O-Ctrl	O-FP								Y	O-Ctrl	O-FP						Y	O-Ctrl	O-FP						Y	O-Ctrl	O-FP
	O-Ctrl	O-FP						1777.51	1669.25	1751.77		1232.65	1090.33	1220.1								320.83	61.58	184.38						33	8	23						6.4	0.3	1
	3	1						1786.51	1640.36	1770.4		1279.39	1142.25	1287.64								352.28	74.3	203.74						55	19	17						4.8	0.5	0.5
	4	2						1880.51	1756.88	1749.59		1280.52	1037.88	1291.5								387.25	80.84	295.83						43	9	18						6.4	0.5	0.8
	4	1						1770.4	1692.11	1863.72		1163.43	1153.26	1178.59								411.33	81.32	322.07						28	40	50						4	1	1.1
	4	1						1749.59	1646.53	1777.04		1217.82	1194.18	1114.05								426.12	85.89	344.74						47	76	95						4	0.8	2.7
	4	1						1863.72	1665.78	1810.94		1436.76	1256.98	1367.15								448.9	93.77	367.32						31	26	48						3.2	0.6	0.7
	3	1						1777.04	1710.75	1832.14		1472.97	1307.74	1322.76								473.68	99.51	371.84						24	23	0						5.1	1.1	5.2
	1	1						1810.94	1662.74	1862.64		1450.89	1188.51	1379.62								498.16	108.09	375.06						25	0	0						1.6		1
	3	1						1832.14	1748.79	1802.73		1401.65	1317.59	1354.12								526.76	108.68	383.06						71	0	41						1.7		1.1
	2	1						1858.96	1735.88	1808.46		1495.87	1274.57	1416.31								588.98	166.63	460.24						84	35	38						2.3		1.6
	2	1						1839.69	1835.89	1935.96		1479.81	1236.16	1454.05																64	35	39								1.5
	2	1						1835.57	1743.11	1894.99		1471.23	1339.59	1275.13								One-way ANOVA								56	0	76								10
	4	2						1928.18	1731.63	1909.65		1457.68	1257.47	1365.18								Tukey's multiple comparisons test				Adjusted P value				49	24	29
	3	2								1676.28				1433.41								Y vs. O-Ctrl				<0.0001				58	0	20						One-way ANOVA
	2	3																				O-Ctrl vs. O-FP				<0.0001				61	21	24						Tukey's multiple comparisons test				Adjusted P value
	3	2						One-way ANOVA														Y vs. O-FP				0.0034				31	19	20						Y vs. O-Ctrl				0.0099
	4	2						Tukey's multiple comparisons test					Adjusted P value																	60	15	0						O-Ctrl vs. O-FP				0.2621
	3	2						Spine	Y vs. O-Ctrl				0.0001																	58	0	27						Y vs. O-FP				0.1598
	3	2							O-Ctrl vs. O-FP				0.0254																	34.8	21.3	24
	4	3							Y vs. O-FP				0.5665																	44.2	15.4	20
	3	2						Femur	Y vs. O-Ctrl				0.0128																	38.4	0	5.1
	3	2							O-Ctrl vs. O-FP				0.0189																	30.3	0	19.85
	4	3							Y vs. O-FP				0.9612																	29.3	16.9	20.3
	4	3																												58	0	15.6
	3	3																												61	15.8	33.1
	3	3																												31	16.3	42
	3	3																												60	0	8.6
	4	2																												58	21	20.7
	3	3																												62	19	13.9
	3	3																												76	15	16.2
	3	2																												39	0	23
	4	2																												49	55	40
	4	3																												51	45	24
	4	2																												34	47	20
	4	2																												46	28	0
	3	2																													23	37
	1	3																														24
		2																														30
		1																														65
		3																														50
		2																														43
		2																														35
		1	unpaired two-tailed t test																													39
		3	P value	<0.0001
																														One-way ANOVA
																														Tukey's multiple comparisons test				Adjusted P value
																														Y vs. O-Ctrl				<0.0001
																														O-Ctrl vs. O-FP				0.0493
																														Y vs. O-FP				<0.0001
Fig. 1h	% Naïve T cells in splenocytes											Fig. 1i	Quantitative analysis of glucose uptake												Fig. 1j	Open Field Test
	% Naïve T cells in splenocytes												Glucose Uptake													Open Field Test
	Y	O-Ctrl	O-FP										Y	O-Ctrl	O-FP											Y	O-Ctrl	O-FP
	18.6	1.58	7.12										1.21277	1.23507	1.42647											7948.17	5276.12	5093.42
	17.2	2.67	7.72										1.1399	0.883082	1.21289											6088.66	6801.54	6771.25
	13.9	6.55	4.05										1.20257	1.00694	1.2422											8272.29	5218.69	7976.3
	10.6	0.51	4.97										1.28139	0.951981	1.22157											6755.58	5633.45	7531.75
	13	6.03	4.2										1.40298	0.922487	1.31487											6676.21	2059.96	5083.65
	14.1	0.4	15.4										1.14147	1.20469	1.38243											8870.85	8168.38	8209.39
	15.6	7.19	10.93										1.14362	0.995514	1.1634											5309.48	4984.72	7064.9
	18.4		9.93										1.21445	1.17793	1.30634											7913.06	6326.44	6343.47
	20		10.5										1.34661	1.12499	1.87292											8329.12		5731.8
	18.3		9.1										1.70748	1.32476	1.60942											5619.03		8065.74
													1.62822	0.845186	1.36752											5599.31		9684.76
	One-way ANOVA												1.31013	1.07024	1.43339											8659.63		8541.94
	Tukey's multiple comparisons test				Adjusted P value										1.37945											8944.69		8820.94
	Y vs. O-Ctrl				<0.0001																					12468		7122.99
	O-Ctrl vs. O-FP				0.0145								One-way ANOVA													10735.5		8010.45
	Y vs. O-FP				<0.0001								Tukey's multiple comparisons test				Adjusted P value									10880.5		9563.67
													Y vs. O-Ctrl				0.0043
													O-Ctrl vs. O-FP				0.0002									One-way ANOVA
													Y vs. O-FP				0.6039									Tukey's multiple comparisons test				Adjusted P value
																										Y vs. O-Ctrl				0.0063
																										O-Ctrl vs. O-FP				0.0431
																										Y vs. O-FP				0.6149
Fig. 1k	Nest score											Fig. 1l	Preference score									Fig. 1m	Passive Avoidance Test
	Nesting Building												Objective Recognition Test										Passive Avoidance Test
	Y	O-Ctrl	O-FP										Y	O-Ctrl	O-FP								Y	O-Ctrl	O-FP
	4	1	2										0.22694	-0.0208333	0.689655								180	37	180
	5	2	2										0.347754	-0.0717185	0.49711								180	19	180
	5	3	1										0.515704	-0.191294	0.44644								180	9	150
	5	1	1										0.307692	0.347249	0.110619								45	14	101
	5	1	3										0.505882	-0.175947	0.285538								180	29	22
	4	0	3										0.341615	-0.138746	0.54798								180	7	11
	5	1	2										0.578215	-0.0418817	-0.0306749								93
	5	1	3										0.209243		0.229422
	5	0											0.386454										One-way ANOVA
													0.365657										Tukey's multiple comparisons test				Adjusted P value
	One-way ANOVA																						Y vs. O-Ctrl				0.0018
	Tukey's multiple comparisons test				Adjusted P value								One-way ANOVA										O-Ctrl vs. O-FP				0.0342
	Y vs. O-Ctrl				<0.0001								Tukey's multiple comparisons test				Adjusted P value						Y vs. O-FP				0.3956
	O-Ctrl vs. O-FP				0.0301								Y vs. O-Ctrl				0.0004
	Y vs. O-FP				<0.0001								O-Ctrl vs. O-FP				0.0014
													Y vs. O-FP				0.9307

## Sheet: Fig. 2
Fig. 2b	Quantification of Hydroxyproline content									Fig. 2c	Survival										Fig. 2d	TNF-α mRNA expression									Fig. 2e	IL6 mRNA expression
	Hydroxyproline										Days following immunization	PBS	Bleo	Bleo+FP								TNF-α										IL6
	PBS	Bleo	Bleo+FP								16	0										PBS	Bleo	Bleo+FP								PBS	Bleo	Bleo+FP
	2.11111	32.2698	9.8254								16	0										0.988971	2.57398	0.89131								1.25283	1.14476	0.399568
	5.84127	29.9524	16.8095								16	0										0.590087	1.97794	2.01252								0.0465687	7.59616	0.128887
	5.1746	25.3333	12.1111								16	0										1.59549	1.60103	1.01326								0.523396	2.84239	0.223827
		7.69841	10.2857								16	0										1.2781	2.50359	1.21335								2.68539	8.49381	0.616559
		11.5714	23								16	0										0.840314	1.85189	1.69819								0.491816	3.76394	0.327266
	One-way ANOVA										5		1
	Tukey's multiple comparisons test				Adjusted P value						6		1									One-way ANOVA										One-way ANOVA
	PBS vs. Bleo				0.0064						6		1									Tukey's multiple comparisons test				Adjusted P value						Tukey's multiple comparisons test				Adjusted P value
	Bleo vs. Bleo+FP				0.0169						7		1									PBS vs. Bleo				0.0062						PBS vs. Bleo				0.0301
	PBS vs. Bleo+FP				0.418						7		1									Bleo vs. Bleo+FP				0.0469						Bleo vs. Bleo+FP				0.0106
											8		1									PBS vs. Bleo+FP				0.5158						PBS vs. Bleo+FP				0.9993
											9		1
											10		1
											10		1
											11		1
											16		0
											16		0
											16		0
											16		0
											16		0
											16		0
											16		0
											16		0
											16		0
											16		0
											16		0
											16		0
											16		0
											16		0
											16		0
											16		0
											16		0
											16		0
											16		0
											4			1
											6			1
											10			1
											16			0
											16			0
											16			0
											16			0
											16			0
											16			0
											16			0
											16			0
											16			0
											16			0
											16			0
											16			0
											16			0
											16			0
											16			0
											16			0
											16			0
											16			0
											16			0
											16			0
											16			0
											16			0
											16			0	Survival analysis of Kaplan-Meier method
											16			0	Log-rank (Mantel-Cox) test
											16			0	PBS vs. Bleo		P value	0.0415
											16			0	Bleo vs. Bleo+FP			0.0328
Fig. 2f	Cdkn1a mRNA expression									Fig. 2g	Cdkn1b mRNA expression									Fig. 2h	Col1a1 mRNA expression									Fig. 2i	Col3a1 mRNA expression
	Cdkn1a										Cdkn1b										Col1a1										Col3a1
	PBS	Bleo	Bleo+FP								PBS	Bleo	Bleo+FP								PBS	Bleo	Bleo+FP								PBS	Bleo	Bleo+FP
	0.304538	2.08378	0.311705								1.09923	1.87089	0.860521								0.277207	2.7636	0.464423								0.614498	0.707013	0.220324
	0.477601	1.07685	0.325497								1.25647	2.07633	1.21552								0.133582	2.37634	0.156722								0.0772632	10.5522	0.718357
	1.06945	1.75505	0.955185								1.16845	1.09107	1.83357								1.51375	2.14131	0.636339								0.671686	5.47846	1.39255
	1.52524	1.5913	1.60201								0.796996	1.33647	1.43567								1.06843	1.57268	1.8709								2.86542	6.52928	3.41506
	1.62318	1.4951	0.815211								0.678856	1.45776	0.475602								2.00703	1.79154	0.270199								0.771132	1.42456	0.809739
		2.89612	1.6738									1.80054	1.26963									4.32452	2.19178									4.14477	0.0442705
		1.75781	1.01726									2.4613	0.94009									1.24148	1.11599									7.6829	4.71934
			0.47775										0.746324										0.497919										1.17995
			0.719714										1.3475										0.957699										3.28069
	One-way ANOVA										One-way ANOVA										One-way ANOVA										One-way ANOVA
	Tukey's multiple comparisons test				Adjusted P value						Tukey's multiple comparisons test				Adjusted P value						Tukey's multiple comparisons test				Adjusted P value						Tukey's multiple comparisons test				Adjusted P value
	PBS vs. Bleo				0.0526						PBS vs. Bleo				0.0165						PBS vs. Bleo				0.0402						PBS vs. Bleo				0.0169
	Bleo vs. Bleo+FP				0.0089						Bleo vs. Bleo+FP				0.0211						Bleo vs. Bleo+FP				0.0103						Bleo vs. Bleo+FP				0.0227
	PBS vs. Bleo+FP				0.9152						PBS vs. Bleo+FP				0.8443						PBS vs. Bleo+FP				0.9787						PBS vs. Bleo+FP				0.8337

## Sheet: Fig. 3
Fig. 3b	NF-kB activity												Fig. 3c	Hair Status								Fig. 3d	Cataract
	NF-kB activity													Hair Status									Cataract
	FlaB	FP	FP MUT											25 months									25 months
	3.01361	5.18053	0.668429											Ctrl	FP	FP MUT							Ctrl	FP	FP MUT
	2.84077	4.68276	0.862023											4	3	3							1	1	1
	2.86517	5.79677	0.883018											3	1	3							3	1	1
														4	2	2							2	2	4
	One-way ANOVA													3	1	2							2	2	1
	Tukey's multiple comparisons test				Adjusted P value									3	1	2							3	1	4
	FlaB vs. FP				0.0004									3	1	2							2	1	3
	FlaB vs. FP MUT				0.0006									4	1	4							3	1	4
	FP vs. FP MUT				<0.0001									4	4	1							4	2	3
														2	3	2							3	2	2
														2	4	1							4	4	3
														4	1	3							1	2	2
														2	2	4							2	4	4
														4	2	4							2	2	3
														3	2	2							4	3	1
														3	2	4							4	2	2
														4	1	3							1	4	3
														3	3	3							2	1	1
														3	3	4							4	1	4
														4	4	4							4	3	4
															2	4								1	4
															2									1
															2									2
															1									3
														One-way ANOVA (Tukey's multiple comparisons test)									One-way ANOVA (Tukey's multiple comparisons test)
														25 months	Ctrl vs. FP			P value	0.0006				25 months	Ctrl vs. FP			P value	0.1295
															FP vs. FP MUT				0.0306					FP vs. FP MUT				0.9989
															Ctrl vs. FP MUT				0.3751					Ctrl vs. FP MUT				0.1116
Fig. 3e	Bone mineral density of spine and femur														Fig. 3f	Glucose Uptake
	Bone Mineral Density (Spine)				Bone Mineral Density (Femur)											Glucose Uptake
	Ctrl	FP	FP MUT		Ctrl	FP	FP MUT									Ctrl	FP	FP MUT
1	1216.52	1231.94	1206.75		1346.79	1533.31	1326.85									0.868904	0.939434	0.802919
2	1169.82	1265.51	1244.56		1448.79	1491.09	1393.79									0.887508	1.05853	0.760724
3	1203.65	1251.29	1199.54		1373.36	1496.35	1334.98									0.756015	1.13648	0.964237
4	1214.28	1294.19	1250.54		1352.2	1453.96	1405.96										0.944975
5	1233.17	1237.32	1199.37		1391.94	1594.02	1356.87										1.14483
6		1307.38				1502.94
7		1240.07				1545.76										One-way ANOVA
																Tukey's multiple comparisons test				Adjusted P value
	One-way ANOVA															Ctrl vs. FP				0.0421
	Tukey's multiple comparisons test					Adjusted P value										FP vs. FP MUT				0.0469
	Spine	Ctrl vs. FP				0.0107										Ctrl vs. FP MUT				0.9976
		FP vs. FP MUT				0.0499
		Ctrl vs. FP MUT				0.7387
	Femur	Ctrl vs. FP				0.0002
		FP vs. FP MUT				<0.0001
		Ctrl vs. FP MUT				0.7541
Fig. 3g	Survival
		Female
	Days following immunization	Ctrl	FP	FP MUT
	669	1
	669
	669
	669
	669
	669
	669
	669
	669
	669
	669
	669
	669
	669
	669
	669
	683			1
	683
	683
	683
	683
	683
	683
	683
	683
	683
	683
	683
	683
	683
	683
	683
	698
	698			1
	698
	698
	698
	698
	698
	698
	698
	698
	698
	698
	698
	698
	698
	698
	708
	708	1
	708
	708
	708
	708
	708
	708
	708
	708
	708
	708
	708
	708
	708
	708
	719
	719
	719	1
	719
	719
	719
	719
	719
	719
	719
	719
	719
	719
	719
	719
	719
	740
	740
	740
	740	1
	740
	740
	740
	740
	740
	740
	740
	740
	740
	740
	740
	740
	745		1
	745
	745
	745
	745
	745
	745
	745
	745
	745
	745
	745
	745
	745
	745
	745
	753
	753
	753			1
	753
	753
	753
	753
	753
	753
	753
	753
	753
	753
	753
	753
	766
	766
	766			1
	766
	766
	766
	766
	766
	766
	766
	766
	766
	766
	766
	766
	787
	787
	787
	787			1
	787
	787
	787
	787
	787
	787
	787
	787
	787
	787
	787
	789		1
	789
	789
	789	1
	789
	789
	789
	789
	789
	789
	789
	789
	789
	789
	789
	803
	803
	803
	803			1
	803
	803
	803
	803
	803
	803
	803
	803
	803
	803
	808
	808
	808
	808	1
	808
	808
	808
	808
	808
	808
	808
	808
	808
	808
	824		1
	824
	824
	824
	824
	824
	824
	824
	824
	824
	824
	824
	824
	824
	837
	837
	837
	837	1
	837
	837
	837
	837
	837
	837
	837
	837
	837
	839		1
	839
	839
	839			1
	839
	839
	839
	839
	839
	839
	839
	839
	839
	850
	850
	850
	850			1
	850
	850
	850
	850
	850
	850
	850
	850
	851
	851
	851
	851	1
	851
	851
	851
	851
	851
	851
	851
	851
	856		1
	856
	856
	856
	856
	856
	856
	856
	856
	856
	856
	856
	857
	857
	857
	857	1
	857
	857
	857
	857
	857
	857
	857
	858
	858
	858
	858			1
	858
	858
	858
	858
	858
	858
	858
	877
	877
	877
	877
	877	1
	877
	877
	877
	877
	877
	877
	878
	878
	878
	878
	878			1
	878
	878
	878
	878
	878
	878
	884		1
	884
	884
	884
	884
	884
	884
	884
	884
	884
	884
	898
	898
	898
	898
	898			1
	898
	898
	898
	898
	898
	900		1
	900
	900
	900
	900
	900
	900
	900
	900
	900
	905
	905
	905
	905	1
	905	1		1
	905
	905
	905
	905
	907
	907
	907
	907
	907
	907			1
	907
	907
	907
	926
	926
	926
	926
	926
	926	1
	926
	926
	926
	928		1
	928
	928
	928
	928
	928
	928
	928
	928
	933		1
	933
	933
	933
	933
	933
	933
	933
	936
	936
	936
	936
	936	1		1
	936
	936
	941
	941
	941
	941
	941
	941			1
	941
	947
	947
	947
	947
	947
	947	1
	947
	968		1
	968
	968
	968
	968
	968
	968
	976
	976
	976
	976
	976
	976	1
	977		1
	977
	977
	977
	977
	977
	985		1
	985
	985
	985
	985				Survival analysis of Kaplan-Meier method
	986				Log-rank (Mantel-Cox) test_Mean lifespan
	986				O-Ctrl vs O-FP			P value	0.0088
	986				O-FP vs O-FP MUT				0.0157
	986			1	O-Ctrl vs O-FP MUT				0.9344
	990		1
	990				Wang-Allison test_Median lifespan
	990				O-Ctrl vs O-FP			P value	0.2852
	990				O-FP vs O-FP MUT				0.2852
	996		1		O-Ctrl vs O-FP MUT				1
	996
	996				Wang-Allison test_Maximum lifespan
	997		1		O-Ctrl vs O-FP			P value	0.0434
	997				O-FP vs O-FP MUT				0.172
	1018		1		O-Ctrl vs O-FP MUT				1

## Sheet: Fig. 4
Fig. 4a	Food intake																										Fig. 4b	Body weight
		Food Intake																											Body Weight
	Administation Number	0		1st		2nd		3rd		4th		5th		6th		7th		8th										Administation Number	0		1st		2nd		3rd		4th		5th		6th		7th		8th
	Group	Ctrl	FP	Ctrl	FP	Ctrl	FP	Ctrl	FP	Ctrl	FP	Ctrl	FP	Ctrl	FP	Ctrl	FP	Ctrl	FP									Group	Ctrl	FP	Ctrl	FP	Ctrl	FP	Ctrl	FP	Ctrl	FP	Ctrl	FP	Ctrl	FP	Ctrl	FP	Ctrl	FP
		23.6	33.5	24.3	46.2	25.2	55.3	26.6	52.5	29	51.2	25.7	47.7	27.3	48.7	29.7	43.3	33.9	24.6										23.5	35.6	23	36.6	22.3	33.5	22.6	34.5	22.4	33.9	21.9	34.5	21.8	34	22.5	30.7	22.2	24.7
		24.4	24.1	23.9	25.6	30.1	40.4	33.5	42.7	29	50	27.4	57.2	31.9	60.8	36.8	57.2	34.6	31.4										34.1	34.3	32.8	37.6	31.5	38.1	32.8	38.4	32.8	39.1	34.1	40	34.6	38.9	35.6	37.8	33.5	36.4
		22.8	23.8	25.9	25.6	30.9	26.5	36.5	32.5	30.6	29.9	25.1	24.7	24.7	37.8	27.2	42.2	29.1	32.7										28.9	25.4	28.9	25.4	27.8	23.6	28.8	23.6	29	23.6	29.8	23.7	29.4	24.2	29.2	23.4	29.3	22.8
		24.3	19	26.1	21.6	28	24.4	32.4	26.5	26.5	31.5	25.5	36.5	25.7	32.5	30	31	32	25.9										29.1	25.6	30.2	27.1	28.2	24.5	28.8	24.4	28.4	24.2	28.3	23.8	27.2	24.7	26.5	23.8	27.2	24.4
		24.2	19.6	33.9	25	29.7	26	40.7	34.2	46	38.2	42.1	34.9	42.4	42.2	24.7	25.9	24.25	27.6										29	24.1	29	24.8	27.8	23	28.1	23.4	27.3	23.2	26.4	23.4	25.6	23.2	22.7	23.6	22.7	24.6
		23.6	23.5	25.4	22.9	25.3	29.3	20.55	25.55	24.8	30.85	17.85	29.95	24.7	26.65	27.85	27.25	30.9	26.7										23.4	33.9	25.3	26.5	24.7	26.4	24.2	27.2	24.5	26.4	21.7	24.4	22.3	24.9	25.1	24.5	23	25
		24.4	24.1	31.2	22.7	30.3	29.1	23.3	34.2	28	29	27.45	33.45	30.1	30.6	32.95	29.75	20.55	33.6										33.6	33.8	22.1	30	24.1	26.7	24.8	27.5	22.1	28.6	23.1	24.9	23.2	25	29.7	25	29.3	26.5
		22.8	23.8	23.4	30.6	26	52.5	23	23.4	30.05	30.35	30.9	35.25	31.55	33.1	27.1	32.65	27.1	27.8										28.5	23.3	29.7	31.1	28	34.1	28.1	33.8	26.9	32.1	24.2	26.8	26.2	26.8	29.6	26.7	29.2	27
		24	20.5	21.3	28.5	28.2	30.2	24.4	32.5	30.5	28.8	26.35	33.6	26.95	31.2	27.3	30.55	29.5	50.3										28.7	24.1	32.3	28.6	30.1	29	29.8	23.3	30.5	22.8	30.9	25.5	29.7	26.3	26.9	26.3	24.7	26.9
		24.2	20.5	26.5	27.9	31.5	28.9	21.55	29.45	26.6	30.25	27.8	34.1	27.7	47.8	32.1	54.5	28.9	29.8										28.8	23.3	28.7	34.2	27.1	31	27.8	32.9	29	31.1	29.6	30.1	30.2	29.5	27	27.9	26.9	27.5
		25.4	22.9	23.1	28.7	28.1	30.1	20.4	25	24.8	31.7	25.9	31.9	26.3	34.4	29.7	34.4	30	38.8										25.3	26.5	31.4	31.2	28.2	28.6	28.5	28.9	29.2	28.3	26.1	28.3	26.3	28.5	23.8	27.9	23.7	29.2
		31.2	22.7	22.4	27.5	27	28.9	25.85	29.85	32.7	32.5	29.7	30.3	28.6	30.9	31.8	33.5	25.4	31.2										22.1	30	37.4	30.4	31.8	28.4	31	31.5	30.6	29.1	26.9	29.6	27	30.1	27.9	29.9	27.4	29.1
		23.4	30.6	25.7	25.2	30.1	30.2	23	28.15	28	28.3	28.5	28.2	29.6	33.1	28.3	30.2	27.4	34.6										29.7	31.1	32.5	31.5	30.7	28.3	31.6	29.3	30.5	28.8	23.7	29.3	24.3	29.5	27.5	29.9	27.8	25.9
		21.3	28.5	26.9	28.2	28.9	29.6	27.9	24.4	32	26.9	27.2	29.5	28.1	29.9	31.1	32.4	27.4	30										32.3	28.6	26.7	35.4	26.5	28.3	27	29.8	26.2	31.7	27.9	25.9	28.2	27.3	29.3	26.9	29.3	26.6
		26.5	27.9	20.7	21.9	28.4	28.9	26.6	34.2	28.3	28.6	28.5	32.2	31.5	35.3	30.4	30.8	29.3	36.6										28.7	34.2	28.7	29.5	27.7	27.1	28.2	27.3	28.4	27.3	28.7	27	27.7	26.3	28.7	26.5	28.6	28.2
		23.1	28.7	20.5	24.4	25.8	27.7	28.7	29.8	29.8	34.7	28.7	36.3	28.1	33.3	32.4	32.7	30	32.8										31.4	31.2	26	30.1	23	27.6	22	28.2	21.7	28.9	29	29.7	28.9	28.9	28.6	27.7	28.4	28.1
		22.4	27.5	21.5	24.6	23.4	28.9	27.1	34.7	27.6	28.5	34.9	28.6	32.4	30.6	30.8	31.6	32.1	29.3										37.4	30.4	24.9	28.8	23.2	26.9	23.6	28.2	22.6	27.4	28.3	27.3	28.3	28.3	22.9	27.1	23.2	28
		25.7	25.2	27.2	27.4	31.1	33.5	31.7	28.2	33.3	32.6	28.8	31.8	30.3	28.7	32.4	27.45	29.7	30.6										32.5	31.5	33.9	29.4	30.5	26.9	30.8	28.3	29.5	27.8	28.3	27.6	28.3	27.8	31.4	27	30.8	27.4
		26.9	28.2	28	28.3	31.3	33.9	29.2	31.4	28.9	32.6	26.7	29.9	30.1	32.8	28.3	23.9	32.6	32.5										26.7	35.4	34.2	25.9	31	24.8	31.4	24.5	31	25.3	23.9	28.7	23.4	28.1	33.7	27.8	32.8	26
		20.7	21.9	20.3	23.5	27.7	28.7	26.7	30.7	26.2	34.3	30.2	33.6	28.3	37.5	18.1	37.6	30.2	31.8										28.7	29.5	28.7	25.7	24.3	25.2	24	26.4	23.2	25.3	31.3	26.3	31.4	26.2	32.9	27.4	30.6	25.1
		20.5	24.4	25.7	26.2	28.6	31.4	32.5	30.3	32.7	30.5	33.1	29.6	34	33.9	32.5	33.7	30.2	32.1										26	30.1	26.3	25.7	25.4	25	25.3	24.8	23.7	25.3	33.4	25	33.3	25.2	31.7	25.4	30.3	22.5
		21.5	24.6	27.5	26.9	39.6	28.3	24.7	32.2	25.5	33.8	27.4	31.1	30.5	34	31.1	32.3	30.8	31.2										24.9	28.8	39	28	32.8	25.3	32.3	26	32.7	25.7	37.6	22.5	36.1	23.2	34.2	22.7	33.9	31.9
		27.2	27.4	27.3	20.7	31.1	27	26.8	29.3	27.1	29	28.8	34.2	31.5	33	36.8	28	30.6	32.7										33.9	29.4	34.8	24.8	32.1	23.8	32.8	24	33.2	32.3	31.4	32.2	32.3	32.8	29.9	31.2	30.4	43.3
		23	28.3	23.2	28.7	26.7	29.1	27.9	28.3	31.4	33.7	33.2	30.6	32.7	33.4	27.8	33	29.5	32.1										39.7	39.5	32.9	40.1	33.2	31.8	34.3	32.6	37.9	44.1	32.2	42.8	32.5	43.6	25.8	43	26.9	37.5
		25.1	27.4	27.5	34	28.6	29.3	24.2	33.6	26.2	31.3	24	31.7	28.2	34	27.1	31.3	26.5	30.7										36.4	40.5	33	41.3	38.2	42.7	38.6	44.2	33.1	38.2	37.6	37.4	38.9	37.7	36.6	37.6	37	36.6
		28.5	28.4	30.1	26.8	29.7	35.8	33	28.8	25.9	42	28.2	33.7	30.1	31.4	34.6	31.3	32.3	33.2										39.2	45.2	36.5	39.3	30.7	38.6	32.6	39.8	31.6	42	31	38.7	30.6	31.8	34	36.3	35.6	30.2
		33.9	22.9	41	31.1	24.7	28.5	19.3	48.8	25.6	25.5	25.9	31.1	37.6	38	34.9	36.5	31.6	55.8										37.1	40.6	30.9	41.6	32.3	42.6	32.1	41.5	38.1	36.1	27.7	36.2	26.7	37.2	33.4	30	33.3	37.4
		25.5	32.9	26.3	29.5	30.4	33.5	34.3	27.4	34.1	26.1	20.9	33.4	37.7	39.7	40	44	29.8	24.5										36.6	38.6	31.6	34.4	37.5	35.9	38.2	36.5	31.8	33.3	34.7	30.9	36.1	32.6	26	38.6	25	36.4
		31.6	24.4	27.8	29.2	29.2	28.4	37.6	25.7	38.2	28.8	18.7	34	47.2	25.2	30.6	29	26.2	25.6										39.3	34.8	35.9	31.5	32.4	33.1	31.8	31.4	27.8	38.2	33.2	38.5	31.5	39	37.6	35.1	36.6	29
		31.3	21.5	30	30.7	25.1	29.7	34.7	27.6	34.2	28.8	35.7	26.4	33.6	23.8	26	29.3	27.7	32.2										30.2	40.1	30.3	37.2	29.8	38.8	29.6	38.5	34.5	34.4	33	35.7	34.4	35.8	26.8	27.8	26.6	42.3
		25.7	28.6	27	30.6	29.2	29.8	30.6	17.5	27.9	25.9	41	24.4	29.3	26	30.1	34	53.3	42.5										32.1	38.8	30.1	34	34.2	33.2	34.9	34.1	34.3	28.4	35.3	28.9	34.9	28.7	31.2	42.1	28.8	24
		28	26	27.7	28	28.7	32.2	29.9	27.6	29.9	30.4	33.3	23.4	27.9	39.1	52.5	41.8	31.7	23.2										33.5	30.8	32.1	27.3	38	29.3	36.5	28.5	34.3	41	24.9	41.5	26	42.4	22.2	26.9	29.5	28.2
		33	29.7	32.5	34.7	24.2	30	36.7	27.3	37	32.3	27.9	29.6	45.8	29.7	31.3	26.5	27	41.1										43.1	39.7	41	38	34.1	40.1	34.9	40.4	34.3	29.8	26.8	28.3	37.7	28.2	28.4	29.8	29	27.2
		25.2	32.2	27.1	27.4	29.7	31.1	31.9	28.3	29.8	31.7	28.6	22.1	30.7	37.2	29.4	38.4	24.6	35.4										36.2	38.5	33.6	31.7	34.4	31	33.7	30.7	24.9	31.2	21	28.8	26.8	28.9	29.2	28.3	28.8	28.2
		16.2	27.9	22.2	50	21	29.9	29.4	31.4	29.6	28.1	42.6	24.4	27.3	37.1	29.9	38.9	22.4	44.7										42.9	33.6	33.8	32.6	24.8	32.1	25.1	32.2	34.6	29.1	36.8	28.2	30.6	27.8	28.6	30.7	31.2	24.8
		24.9	37.6	20.1	23.5	30.5	47.2	29.2	31	31.5	27.9	33.7	27	27.1	27.5	23.6	52.5	24.9	26.1										27.6	33.2	24.6	29.7	35	28.8	35.6	29.1	21.2	28.2	25.5	31.9	22	29.8	30.4	26.1	29	32.3
		15.5	19	21.6	26.1	22.2	22.9	22.9	29.1	23	36.1	28.5	28.7	22	27.6	21.8	27.9	21.5	32.4										38.1	29.4	33.7	28.1	23.5	27.9	19.1	27.6	36.9	32.3	30	26	29.2	25.5	28.4	34.2	29.6	26.8
		20.8	22.5	23.8	23.8	29.4	23.3	21	31.1	25.9	35	27.4	27.4	21.5	34.2	23.6	38.3	28.9	31.2										29.8	33.7	23.4	30.1	36.7	30.1	36.8	32	27.6	26.5	22.8	33.4	28.1	34.4	29.6	27.2	21.2	26.4
		20.6	18.9	26.8	21.3	30.5	22.2	24.5	34.9	26.4	29.1	23.2	32.6	21.9	30.6	29.1	33.2	23.6	43.3										40.7	31.9	36.6	28.1	28.6	26	27.9	19.5	29.3	32.9	28.7	28.3	28.7	28.8	22.6	27.2	26.9	26.5
		33.5	20.6	36.8	23.3	30.5	20.4	43.8	31.5	60.2	27	22.6	32	29.2	34	34.2	36.2	21.2	25.5										31.3	28.8	30.1	27.1	29.4	26.7	29.4	26.7	22.7	28.8	28.2	26.2	30.9	27.1	26.6	27.6	25	24.8
		15.2	23.5	28.4	22.2	48.2	23.3	31.1	30.7	28.2	27.9	23.6	35.4	33.1	25.1	26.4	27.1	24.4	24.8										31.5	34.8	28.2	33.2	23.5	32.1	22.6	33.6	28.7	26.6	28.4	30.6	28.7	30.5	24.8	25	26.3	26.2
		19.4	22.1	26.8	22.6	28.5	25.4	26.2	26.7	35.5	29.1	30.5	25.9	24.6	22.8	23.4	27.1	23.6	26.8										28.2	31.3	32.6	28.2	29.7	28.1	29.3	28.2	28.7	30.3	30.4	25	29.5	25.3	28.1	25.7	25.3	34.3
		25.25	18.4	27.1	24.9	30.1	23	27.3	27.8	27.5	35.9	31.3	26.8	22.4	26.2	24.8	28.1		29.8										36.6	28.5	30.1	26.5	28.6	26.2	28.4	26.3	27.5	26.2	29	25.2	22.8	25.1	26.2	34.7	23.8	29.1
		26.2	24.6	34	34.3	36.1	31.7	28.9	30.2	23.9	31.2	26.9	26.8	24.4	29.5	24.3	30.6		31.9										34.4	36.9	29.5	30.6	27.6	29.8	28	29.3	31.4	25	29.2	34.2	27.1	34.8	25.1	28.9	23.1	25.8
		32.45	27.3	37.7	30	31.1	29.1	24.1	34.9	33	31.4	22.9	30.3	24.1	31.3		32.5		30.4										31.1	35	28	25.5	31.5	25.8	31.6	25.3	28.9	34.3	23	28.6	24	28.6	24.6	27.1	22.8	25.1
		27.85	28.4	33.8	35.1	31.2	31.6	28.2	32.6	24.7	32.4	23.4	32.5		29.9		34.2		43.8										37.1	28.6	33	26.6	29.2	25.6	28.9	25.1	29.3	28.7	26.7	27	27.8	27.6	23.1	24.5		24.1
		31.25	23.7	35.2	37.5	30.5	35.4	25.8	32.6		25.7	25.3	30.4		32.1		31.2		24.2										30.6	38.4	29.9	32.9	28.8	33.8	28.3	34.2	23.9	27.3	23.9	25.6	26.6	24.5	23.6	24.3		30.4
		23	29.6	33.7	35.7	24.8	30.2		33.2		38.2		32.7		29.3		30.3		22.9										29.3	30.9	29.2	28.7	24.8	27.9	24.3	28.1	27.7	25.1	27.4	24.6	25.6	23.9		28.8		33.6
		21.9	25	29.1	31.5	28.1	26.9		26.9		24.9		28.8		23.1		25.7		22.8										28.4	29.8	25.8	27.1	28.1	26.1	26.1	27	24.4	24.4	26.6	27.2	24.1	28.5		34.2		25.6
		25.1	24.9	29	30.2	29.4	26.7		30.1		25.7		25		60		25.5		24.3	Student's t-test									27.5	27.6	27.6	25.6	24.5	25.3	24.8	25.6	40.2	26.9	25.4	33.8	23.3	35.1		25.2		24.4	Student's t-test
		25	27	31.4	29.6	35.1	26.7		26.7				43.8		24.6		25.6			0	Ctrl vs. FP		P value	0.6968					24.8	26.8	24.7	25.2	33.9	24.2	35.9	24	27.4	33.9	23.7	25.3	23.8	25.6		27.3		27.2	0	Ctrl vs. FP
		22.95	28.7	37.9	31	26.5	29.9		27.5				24.3		24					1st				0.464					39.2	25.9	32.3	24.5	26.9	25.6	26.9	27.7	27.5	24.9	23.7	29		29.2		25.8		24.6	1st
		27.5	31.6	32.7	39.2	33.7	33.9						22.7							2nd				0.1646					30.7	34.5	28.5	32.3	27.7	32.8	36.9	32.7	25	29	23.7	26.3		25.9		24.4		24.9	2nd
		36.95	22.8	35.9	36.3	27.2	34.9													3rd				0.0515					28.5	30.9	27.3	25.4	25.4	24.3	28.1	25.4	23.6	26.4		24.4		24.4		23.4		23.9	3rd
		41.15	29.2	42.2	34.9	27.9	33.3													4th				0.2516					27.2	30.7	25.2	28.3	24.6	29.5	24.6	29.9	24	24.5		30.2		30.8		23.2			4th
		24.1	29.4	30.3	35.5	25.3	34.9													5th				0.015					26.5	27.5	24.7	25.8	23.8	26.1	23.7	26.2	24	29.4		23.9		24.2					5th
		24.45	21.6	28.4	28	25.9	26.8													6th				0.0176					25	26.3	25	23.6	23.1	23.9	22.9	24.9		23.3		23.3		23					6th
		22.25	27.2	28.8	33.2	26.7	30.2													7th				0.0098					23.8	25.7	22.8	26.1	23.6	25.3	23.9	27.1		23									7th
		22.55	23	30.9	28.5		27.9													8th				0.0178					23.8	24.6	23.7	23.5		23.5		24											8th
			25.5		26.8		27.3													Two-tailed										24.4		22.6		23.3		23.2											Two-tailed
Fig. 4d	Relative expression of p16INK4a and p53																		Fig. 4e	Secretory immunoglobulin A (SIgA) level
	Relative expression of p16INK4a																			SIgA responses
	Y	O-Ctrl	O-FP																	Administration number		0		2nd		4th		6th		8th
	0.338142	0.474682	0.51187																	Group		O-Ctrl	O-FP	O-Ctrl	O-FP	O-Ctrl	O-FP	O-Ctrl	O-FP	O-Ctrl	O-FP
	0.215612	0.469519	0.420194																			2	2	2	4	2	6	3	10	3	8
	0.207272	0.527943	0.370373																			1	2	3	4	2	7	2	8	2	9
	0.829246	0.635816	0.281904																			3	2	3	3	2	7	3	8	3	5
	0.317951	0.373841	0.024021	One-way ANOVA																		2	3	2	5	1	5	2	9	2	10
	0.112633	0.779499	0.384338	Tukey's multiple comparisons test				Adjusted P Value														2	1	3	4	1	5	2	6	2	10
	0.40539	0.737039	0.511941	Y vs. O				0.0157
	0.106051	0.529393	0.096747	O-Ctrl vs O-FP				0.004														Mann-Whiteny U test
	0.087737	1.24444	0.110995	Y vs. O-FP				0.8425														0	O-Ctrl vs. O-FP		P value	>0.9999
																						2nd				0.0317
	Relative expression of p53																					4th				0.0079
	Y	O-Ctrl	O-FP																			6th				0.0079
	0.246502	0.472563	0.601723																			8th				0.0079
	0.481917	0.622792	0.735777																			FP	No vs. 2nd		P value	0.0159
	0.12007	0.834736	0.294829																				2nd vs. 4th			0.0238
	0.168614	0.753923	0.140341																				4th vs. 6th			0.0476
	0.314796	0.762743	0.50604																				6th vs. 8th			0.8095
	0.369218	0.974718	0.601723	One-way ANOVA
	0.285021	0.793069	0.735777	Tukey's multiple comparisons test				Adjusted P Value
	0.235768	0.698988	0.294829	Y vs. O				<0.0001
	0.281756	0.8478	0.140341	O-Ctrl vs O-FP				0.0053
	0.235925	0.327699	0.155696	Y vs. O-FP				0.2057
Fig. 4f	Rectal prolapse													Fig. 4g	TLR5 expression								Fig. 4h	CD11c+TLR5+ cells							Fig. 4i	IL-22 cytokine level
	Rectal prolapse														TLR5 expression									CD11c+TLR5+ cells								IL-22
	21 months		25 months												O-Ctrl	O-FP								O-Ctrl	O-FP							O-Ctrl	O-FP
	O-Ctrl	O-FP	O-Ctrl	O-FP											0.495277	0.41838								1.13904	0.792122							5.89547	6.45368
	2	1	2	2											0.22145	0.76984								1.51911	1.19782							5.17955	8.00324
	1	1	2	1											0.379458	0.578053								0.781331	0.972152							4.14458	7.55946
	1	1	3	1											0.119196	0.78151								0.6027	1.30877							7.21292	9.55682
	1	1	1	1											0.492479	0.567616								0.80782	1.71273							6.62632	7.09657
	1	1	2	2											0.91828	0.135134								0.4075	1.41506							5.2201	7.07657
	1	1	2	2											0.292242	0.854122								0.708362	1.85964								6.04204
	1	1	1	1											0.4198	0.581079
	1	1	1	1											0.179895	1.56084								Mann Whitney U test								Mann Whitney U test
	1	1	1	1											0.181924	1.16109								P value		0.0379						P value		0.035
	1	1	2	1
	1	1	1	1											Mann-Whitney U test
	1	1	2	1											P value		0.0185
	1	2	4	1
	1	1	1	1
	1	1	1	1
	1	1	3	1
	1	1	1	1
	1	1	1	1
	1	1	2	1
	1	1	1	1
	1	1	1	1
	1	1	1	1
	1	1	1	1
	1	1	2	1
	1	1	2	1
	1	1	1	1
	1	1	2	1
	1	1	2	1
	1	1	1	1
	1	1	1	1
	1	1	1	1
	1	1	1	1
	1	1	1	1
	1	1	2	1
	1	1	1	1
	1	1	1	1
	1	1		1
	1	1		1
	1	1		1
	1	1		1
	1	1		1
	1	1		1	Mann-Whitney U test
	1	1		1	P value	0.0002
	1	1
	1	1
	1	1
[truncated: 2 more columns]

## Sheet: Sup. Fig. 2
Supplementary Fig. 2			Cataract incidences by FP in aged mice
			Cataracts
			21 months		25 months
			O-Ctrl	O-FP	O-Ctrl	O-FP
			1	1	3	2
			1	1	4	2
			1	1	2	1
			1	1	2	2
			1	1	2	1
			1	1	2	2
			1	1	1	1
			1	1	2	2
			1	1	2	1
			1	1	2	1
			1	1	1	1
			2	1	2	1
			1	1	4	1
			1	2	2	1
			1	1	1	1
			1	2	1	1
			1	1	2	1
			1	1	1	1
			1	1	1	1
			1	1	2	1
			1	1	1	1
			1	1	2	1
			1	1	2	1
			1	1	1	1
			1	1	1	1
			1	1	1	1
			1	1	3	1
			1	1	2	1
			1	1	1	1
			1	1	1	1
			1	1	1	1
			1	1	1	1
			1	1	1	1
			1	1	1	1
			1	1	1	1
			1	1	1	1
			1	1		1
			1	1		1
			1	1		1
			1	1		1
			1	1		1
			1	1		1	Chi-square test
			1	1		1	P value	0.0019
			1	1
			1	1
			1	1

## Sheet: Sup. Fig. 3
Supplementary Fig. 3			Kyphosis
			Kyphosis
			Y	O-Ctrl	O-FP
			108.939	94.233	103.182
			117.222	98.462	113.52
			115.961	102.581	101.112
			129.544	86.438	115.305
			110.032	81.282	102.578
			102.209	96.208	107.899
			113.942	106.128	102.824
			114.376	92.163	105.954
					100.241
			One-way ANOVA
			Tukey's multiple comparisons test				Adjusted P value
			Y vs. O-Ctrl				<0.0001
			O-Ctrl vs. O-FP				0.0111
			Y vs. O-FP				0.0702

## Sheet: Sup. Fig. 4
Supplementary Fig. 4a			% of Macrophages						Absolute number of Macrophages
			% of Macrophages						Absolute number of Macrophages (x106)
			Y	O-Ctrl	O-FP				Y	O-Ctrl	O-FP
			6.9	17.4	13				3.6	6.7	4.3
			3.35	15.2	10.8				1.2	2.9	3.8
			9.04	14.4	12				3.8	5	1.3
			7.41	13.8	12.2				2.7	6.5	3.1
			5.68	8.3	7.94				2.3	1.3	1
			6.25	10.31	4.98				0.7	2.8	1.4
			5.63	18.2	5.45				1.6	3.5	0.8
			9.69		8.06				1.2		0.7
			9.95		4.9				1.7		2.8
			4.58		7				1.9		2.3
			One-way ANOVA						One-way ANOVA
			Tukey's multiple comparisons test			Adjusted P value			Tukey's multiple comparisons test			Adjusted P value
			Y vs. O-Ctrl			0.0002			Y vs. O-Ctrl			0.0222
			O-Ctrl vs. O-FP			0.0035			O-Ctrl vs. O-FP			0.0285
			Y vs. O-FP			0.3811			Y vs. O-FP			0.9915
Supplementary Fig. 4b			% of Dendritic cells						Absolute number of Dendritic cells
			% of Dendritic cells						Absolute number of Dendritic cells (x106)
			Y	O-Ctrl	O-FP				Y	O-Ctrl	O-FP
			4.39	18.1	10				2.3	6.9	3.3
			4.31	11.7	8.5				1.6	2.2	3
			7.13	12.9	10				3	4.5	1.1
			5.92	23.1	13				2.1	11.4	3.3
			7.05	17	11				1.1	2.7	1.4
			4.56	9	5.79				0.11	2.4	1.4
			6.2	10	7.69				0.12	1.9	1
			4.45		6.4				0.14		1
			5.16		6.2				0.09		2.2
			6.61		7				0.23		2.9
			One-way ANOVA						One-way ANOVA
			Tukey's multiple comparisons test			Adjusted P value			Tukey's multiple comparisons test			Adjusted P value
			Y vs. O-Ctrl			<0.0001			Y vs. O-Ctrl			0.0039
			O-Ctrl vs. O-FP			0.0013			O-Ctrl vs. O-FP			0.0408
			Y vs. O-FP			0.0884			Y vs. O-FP			0.5136

## Sheet: Sup. Fig. 5
Supplementary Fig. 5b			Weight of Spleen							Supplementary Fig. 5c			Expression of aging marker proteins
			Weight of Spleen
			Y	O-Ctrl	O-FP						Relative expression of TLR5
			0.062	0.313	0.148						Y	O-Ctrl	O-FP
			0.069	0.574	0.168						0.048423	0.23117	0.151922
			0.07	0.27	0.066						0.118194	0.227076	0.368241
			0.048	0.381	0.096						0.178948	0.116029	0.735635
			0.048	0.398	0.372						0.044099	0.049716	0.72324
			0.042	0.447	0.414						0.063357	0.093198	0.682733
			0.04	0.583	0.407						0.25361	0.279009	1.06675
			0.042	0.096	0.223						0.16492	0.39795	0.116979
			0.05	0.07	0.109						0.27702	0.54196	0.52846
			0.057	0.098	0.093						0.2972	0.38287	1.17835	One-way ANOVA
			0.05	0.078	0.139						0.29774	0.27763	1.01904	Tukey's multiple comparisons test				Adjusted P Value
			0.043	0.186	0.284							0.14463	0.551	Y vs. O				0.6098
			0.049	0.102	0.076							0.43812	0.28382	O-Ctrl vs O-FP				0.001
			0.062	0.215	0.171							0.37741	1.18014	Y vs. O-FP				0.0001
			0.065	0.125	0.11
			0.058	0.115	0.095
			0.045	0.069	0.063
			0.043	0.2108	0.2752						Relative expression of p16INK4a
			0.0575	0.156	0.1926						Y	O-Ctrl	O-FP
			0.0561	0.1709	0.0832						0.269479	1.08155	0.729166
			0.0614	0.0842	0.0945						0.301105	1.21157	1.18734
			0.0552	0.1184	0.1691						0.422471	0.78411	0.387644
			0.0852	0.4791	0.1379						0.380304	1.74124	0.249599
			0.0896	0.3743	0.1829						0.501598	0.913716	0.36699
			0.1008	0.1187	0.1403						0.317451	0.92542	0.434674
			0.0977	0.2262	0.3212						0.123535	0.62851	0.610238
			0.0735	0.395	0.1298						0.267206	1.14994	0.457817
			0.0802	0.1017	0.2091						0.395646	1.07346	0.700432	One-way ANOVA
			0.1276	0.0915	0.0836						0.260814	1.25397	1.0818	Tukey's multiple comparisons test				Adjusted P Value
			0.0892	0.4425	0.0968							0.759887	0.913525	Y vs. O				<0.0001
				0.2313	0.1066							0.987711	0.627314	O-Ctrl vs O-FP				0.0008
					0.2523							0.92322	0.575171	Y vs. O-FP				0.0119
					0.0971
					0.2274
			One-way ANOVA								Relative expression of p53
			Tukey's multiple comparisons test				Adjusted P value				Y	O-Ctrl	O-FP
			Y vs. O-Ctrl				<0.0001				0.199952	2.04791	0.31625
			O-Ctrl vs. O-FP				0.0472				0.231712	1.15262	0.435928
			Y vs. O-FP				0.0004				0.246817	0.277435	0.421626
											0.306607	0.221179	0.291183
											0.221134	0.301169	0.212076
											0.285782	0.757009	0.311634
											0.208406	1.12457	0.295202
											0.548454	1.38028	1.02612
											0.611355	1.37739	0.784239	One-way ANOVA
											0.292914	1.52645	1.21897	Tukey's multiple comparisons test				Adjusted P Value
												1.31051	0.981415	Y vs. O				<0.0001
												2.08386	0.32098	O-Ctrl vs O-FP				0.005
												0.917503	0.457889	Y vs. O-FP				0.4209

## Sheet: Sup. Fig. 6
Supplementary Fig. 6a			Hair Status												Supplementary Fig. 6b			Rectal Prolapse
			Hair Status															Rectal Prolapse
			21 months			25 months												21 months			25 months
			O-Ctrl	O-PspA	O-FlaB	O-Ctrl	O-PspA	O-FlaB										O-Ctrl	O-PspA	O-FlaB	O-Ctrl	O-PspA	O-FlaB
			1	1	1	1	1	1										1	1	1	1	1	1
			1	1	1	2	2	1										1	1	1	1	1	1
			1	1	1	2	2	2										1	1	1	1	1	1
			1	1	1	2	2	2										1	1	1	1	1	1
			1	1	1	2	2	2										1	1	1	1	1	1
			1	1	1	2	2	2										1	1	1	2	1	1
			1	1	1	2	2	2										1	1	1	2	1	1
			1	1	1	2	2	2										1	1	1	2	1	1
			1	1	1	3	3	2										1	1	1	2	2	2
			1	1	1	3	3	3										1	1	1	2	2	2
			1	1	1	4	3	3										1	1	1	3	2	2
			1	1	1	4	3	3										1	1	1	3	2	2
			1	1	1	4	3	4										1	1	1	3	2	3
			1	1	1	4	4	4										1	1	1	4	2	4
			1	1	1		4											1	1	1		3
			1	1	1													1	1	1
			1	1	1													1	1	1
			1	2	1													1	1	2
			2	2	2													2	1	2
			Chi-square test															Chi-square test
			25 months	O-Ctrl vs. O-PspA			P value	0.5891										25 months	O-Ctrl vs. O-PspA			P value	0.4315
				O-PspA vs. O-FlaB				0.8495											O-PspA vs. O-FlaB				0.7133
				O-Ctrl vs. O-FlaB				0.753											O-Ctrl vs. O-FlaB				0.6142
Supplementary Fig. 6c			Cataract													Supplementary Fig. 6d			Glucose Uptake
			Cataract																Glucose Uptake
			21 months			25 months													Y	O-Ctrl	O-PspA	O-FlaB
			O-Ctrl	O-PspA	O-FlaB	O-Ctrl	O-PspA	O-FlaB											2.2637	0.84251	0.902497	1.15875
			1	1	1	1	1	1											1.96481	1.36924	1.32335	1.31062
			1	1	1	1	1	1											1.7676	1.09695	0.912742	1.16028
			1	1	1	1	1	1											1.80899	0.948677	0.798815	0.82097
			1	1	1	1	1	1											0.707584	0.925493	0.864842	0.950028
			1	1	1	1	1	1
			1	1	1	1	1	1											One-way ANOVA
			1	1	1	1	1	1											Tukey's multiple comparisons test				Adjusted P Value
			1	1	1	1	2	1											Y vs. O-Ctrl				0.0334
			1	1	1	1	2	2											Y vs. O-PspA				0.0166
			1	1	1	2	2	2											Y vs. O-FlaB				0.0493
			1	1	1	2	2	2											O-Ctrl vs. O-PspA				0.9846
			1	1	1	2	2	2											O-PspA vs. O-FlaB				0.9448
			1	1	1	2	2	4											O-Ctrl vs. O-FlaB				0.997
			1	1	1	3	2	4
			1	1	1		3
			1	1	1
			1	1	1
			1	1	1
			1	1	2
			Chi-square test
			25 months	O-Ctrl vs. O-PspA			P value	0.596
				O-PspA vs. O-FlaB				0.2776
				O-Ctrl vs. O-FlaB				0.3826

[truncated: 11 more sheets: Sup. Fig. 7, Sup. Fig. 8, Sup. Fig. 9, Sup. Fig. 10, Sup. Fig. 11, Sup. Fig. 12, Sup. Table 1, Sup. Table 2, Sup. Data 1, Sup. Data 2, Sup. Data 3]
